# Supplementary material for: Stability Efficiencies of POSS and Microalgae Extracts on the Durability of Ethylene-Propylene-Diene Monomer Based Hybrids
Source: Polymers (Basel). 2022 Jan 3;14(1):187. doi: 10.3390/polym14010187 (PMC8747662; doi:10.3390/polym14010187)
Supplement: Supplementary file 1 [file polymers-14-00187-s001.zip]

Archive with 1 entries (1 files):
- polymers-1459475-supplementary.pdf
